# Supplementary material for: Usability and User Experience of an mHealth App for Therapy Support of Patients With Breast Cancer: Mixed Methods Study Using Eye Tracking
Source: JMIR Hum Factors. 2024 Mar 5;11:e50926. doi: 10.2196/50926 (PMC10951836; doi:10.2196/50926)
Supplement: Multimedia Appendix 5 [file humanfactors_v11i1e50926_app5.xlsx]

## Sheet: Sheet1
Eye Tracking #	Tasks	Start time	End time	Total	Total time to complete tasks	Overall time of the complete study	Type of phone used	Gaze sample	Tasks completed	Completion rate
Eye Tracking 1	Log In	00:24:00	00:51:00	00:27:00	02:48:00	05:42:00	Android	0.88	completion of tasks for 5/6 tasks	0.83
	Start page	01:18:00	02:13:00	00:55:00
	Questionnaire	02:43:00
	My Care Team	03:45:00	04:16:00	00:31:00
	My content	04:20:00	05:11:00	00:51:00
	Logout	05:25:00	05:29:00	00:04:00
Eye Tracking 2	Log In	00:16:00	01:06:00	00:50:00	03:14:00	04:17:00	Android	0.61	completion of tasks for 6/6 tasks	1
	Start page	01:26:00	01:47:00	00:21:00
	Questionnaire	01:48:00	03:20:00	01:32:00
	My Care Team	03:22:00	03:30:00	00:08:00
	My content	03:37:00	03:57:00	00:20:00
	Logout	03:59:00	04:02:00	00:03:00
Eye Tracking 3	Log In	00:07:00	01:19:00	01:12:00	03:36:00	07:16:00	Android	0.76	completion of tasks for 4/6 tasks	0.67
	Start page	01:37:00	01:54:00	00:17:00
	Questionnaire	N/A	N/A	N/A
	My Care Team	01:56:00
	My content	05:03:00	07:07:00	02:04:00
	Logout	07:10:00	07:13:00	00:03:00
Eye Tracking 4	Log In	00:00:00	00:38:00	00:38:00	04:34:00	05:17:00	Android	0.74	completion of tasks for 6/6 tasks	1
	Start page	00:55:00	02:05:00	01:10:00
	Questionnaire	02:11:00	03:13:00	01:02:00
	My Care Team	03:26:00	04:00:00	00:34:00
	My content	04:01:00	05:04:00	01:03:00
	Logout	05:07:00	05:14:00	00:07:00
Eye Tracking 5	Log In	00:03:00	01:18:00	01:15:00	07:17:00	08:25:00	Android	0.49	completion of tasks for 6/6 tasks	1
	Start page	01:44:00	02:00:00	00:16:00
	Questionnaire	02:01:00	03:02:00	01:01:00
	My Care Team	03:03:00	04:23:00	01:20:00
	My content	04:45:00	08:07:00	03:22:00
	Logout	08:20:00	08:23:00	00:03:00
Eye Tracking 6	Log In	00:15:00	01:47:00	01:32:00	03:04:00	06:30:00	Android	0.79	completion of tasks for 4/6 tasks	0.67
	Start page	02:12:00	02:45:00	00:33:00
	Questionnaire	N/A	N/A	N/A
	My Care Team	05:12:00	05:27:00	00:15:00
	My content	05:28:00	06:12:00	00:44:00
	Logout	06:17:00	N/A
Eye Tracking 7	Log In	00:16:00	00:52:00	00:36:00	04:49:00	05:51:00	Android	0.61	completion of tasks for 6/6 tasks	1
	Start page	01:00:00	01:41:00	00:41:00
	Questionnaire	01:45:00	02:29:00	00:44:00
	My Care Team	02:32:00	02:59:00	00:27:00
	My content	03:22:00	05:35:00	02:13:00
	Logout	05:39:00	05:47:00	00:08:00
Eye Tracking 8	Log In	00:28:00	00:52:00	00:24:00	04:42:00	06:09:00	Android	0.68	completion of tasks for 5/6 tasks	0.83
	Start page	01:09:00	02:20:00	01:11:00
	Questionnaire	02:25:00	04:30:00	02:05:00
	My Care Team	04:41:00	05:18:00	00:37:00
	My content	05:22:00	05:47:00	00:25:00
	Logout	N/A	N/A	N/A
Eye Tracking 9	Log In	00:18:00	00:57:00	00:39:00	06:48:00	08:55:00	Android	0.59	completion of tasks for 6/6 tasks	1
	Start page	04:33:00	06:10:00	01:37:00
	Questionnaire	01:50:00	04:27:00	02:37:00
	My Care Team	06:29:00	06:57:00	00:28:00
	My content	07:15:00	08:36:00	01:21:00
	Logout	08:45:00	08:51:00	00:06:00
Eye Tracking 10	Log In	00:30:00	01:30:00	01:00:00	04:12:00	05:03:00	iPhone	0.64	completion of tasks for 6/6 tasks	1
	Start page	01:37:00	02:13:00	00:36:00
	Questionnaire	02:15:00	04:10:00	01:55:00
	My Care Team	04:13:00	04:31:00	00:18:00
	My content	04:32:00	04:51:00	00:19:00
	Logout	04:54:00	04:58:00	00:04:00
							Average gaze sample	0.679
							Task completion rate			0.9
